# Supplementary material for: Parental Mental Health and Suicidal Behavior as Predictors of Adolescent Suicidal Ideation and Attempts: A Systematic Review and Meta-Analysis
Source: J Clin Med. 2025 Sep 28;14(19):6860. doi: 10.3390/jcm14196860 (PMC12525029; doi:10.3390/jcm14196860)
Supplement: Supplementary file 1 [file jcm-14-06860-s001.zip]

Archive with 1 entries (1 files):
- jcm-3863425-supplementary.pdf
